# Supplementary material for: Respiratory Tract and Eye Symptoms in Wildland Firefighters in Two Canadian Provinces: Impact of Discretionary Use of an N95 Mask during Successive Rotations
Source: Int J Environ Res Public Health. 2022 Oct 21;19(20):13658. doi: 10.3390/ijerph192013658 (PMC9603074; doi:10.3390/ijerph192013658)
Supplement: Supplementary file 1 [file ijerph-19-13658-s001.zip]

Archive with 1 entries (1 files):
- ijerph-1889137-supplementary.pdf
